# Supplementary material for: Reconciling predicted and measured viscosity parameters in high concentration therapeutic antibody solutions
Source: MAbs. 2024 Dec 11;16(1):2438172. doi: 10.1080/19420862.2024.2438172 (PMC11790245; doi:10.1080/19420862.2024.2438172)
Supplement: Supporting informationthird submission.xlsx [file KMAB_A_2438172_SM9817.xlsx]

## Sheet: Hydrodynamic parameters
				rh[η]avg							rh[η]v						rhDLS															Rg/rh
Molecule	Average knee in ultra-high concentration regime (cP)	Avogadro (NA) (mol-1)	Mw	[n]avg mL/g	[n]avg SE	[η]avg nm3/g	(3 [η] Mw)/(10πNA)	rh[η]avg	Vh (nm3)	ϕ (nm3/g) at 1 mg/mL	[n]v mL/g	[n]v nm3/g	(3 [η] Mw)/(10πNA)	rh[η]v (nm)	Vh (nm3)	ϕ (nm3/g) at 1 mg/mL	Z-ave at 1 mg/mL (nm)	rhDLS (nm)	rhDLS SD (nm)	Vh (nm3)	ϕ (nm3/g) at 1 mg/mL	SASA (Å2)	Protein Volume (Å3)	Shape coefficient Ψ	Shape factor ν	1/v	RM knee (cP)	RM modelled η at 180 mg/mL (cP)	kexp	HYDROPRO Rg (Shell)	HYDROPRO Rg (Bead)	Rg (shell)/ rh[n]avg	Rg (bead)/ rh[n]avg	Rg (shell)/ rh[n]v	Rg (bead)/ rh[n]v	Rg (shell) /rh[n]DLS	Rg (bead)/ rh[n]DLS	Log (Mw)	Log ([n]avg)	Fv number of hydrophobic residues	Fv number of hydrophilic residues	Fv length (N_res)	HVI	kD (mL/g)	kD error +/-	B22 (mL/nmol/g2)	B22 error +/-	pI_3D	Deep SCM
WT	161.95	6.02e+23	145276	8.28	3.89	8.28e+21	190.809	5.75704	799.258	0.003312	15.21	1.521e+22	350.508	7.0507	1468.2	0.006084	8.67	4.335	0.065	341.237	0.00141403	56699.1	133036	21.7569	10.0907	0.0991009	160.83	65.29	15.7784	5.32	5.102	0.34977	0.335437	0.754535	0.723616	1.22722	1.17693	5.16219	0.91803	76	124	226	21.2389	-22.0167	-1.84219	-77.05	8.87	6.23	1197.42
D17N (FWRL)	150.87	6.02e+23	145274	8.44	2.03	8.44e+21	194.493	5.79386	814.692	0.003376	6.053	6.053e+21	139.487	5.18614	584.281	0.0024212	8.29	4.145	0.219	298.306	0.00123615	56260.3	133142	21.5771	9.96705	0.100331	152.49	79.34	14.3938	5.253	5.045	0.867834	0.833471	1.01289	0.972785	1.26731	1.21713	5.16219	0.926342	76	124	226	21.2389	-21.5575	-1.81824	-73.45	9.64	7.61	1164.43
D70N (FWRL)	156.84	6.02e+23	145274	8.86	1.49	8.86e+21	204.172	5.88842	855.234	0.003544	8.758	8.758e+21	201.821	5.86574	845.388	0.0035032	8.82	4.41	0.4445	359.256	0.00148872	56095.2	133054	21.5233	9.93002	0.100705	158.75	69.24	14.71	5.279	5.057	0.602763	0.577415	0.899972	0.862126	1.19705	1.14671	5.16219	0.947434	76	124	226	21.2389	-18.6143	-1.85414	-41.7	7.57	7.61	1136.54
K42E (FWRL)	135.68	6.02e+23	145278	8	2.67	8e+21	184.359	5.69143	772.24	0.0032	5.394	5.394e+21	124.304	4.9907	520.683	0.0021576	8.87333	4.43667	0.0595	365.813	0.00151585	56574.4	133059	21.7065	10.0561	0.0994423	125.94	166.9	14.0887	5.259	5.092	0.974972	0.944012	1.05376	1.0203	1.18535	1.14771	5.1622	0.90309	76	124	226	21.2389	-17.9599	-1.25726	-55.8	4.94	4.56	1253.89
V5Q (FWRH)	152.26	6.02e+23	145334	7.56	2.26	7.56e+21	174.286	5.58583	730.049	0.003024	2.083	2.083e+21	48.021	3.63477	201.15	0.0008332	8.786	4.393	0.3095	355.118	0.00147096	56574.4	133149	21.6968	10.0494	0.0995086	152.64	80.42	15.9544	5.27	5.069	2.53	2.43351	1.44989	1.39459	1.19964	1.15388	5.16237	0.878522	75	125	226	22.1239	-20.5884	-2.49811	-62.8	10.7	6.23	1194.19
W32Q (CDRH)	151.58	6.02e+23	145160	11.68	0.39	1.168e+22	268.945	6.45488	1126.55	0.004672	11.18	1.118e+22	257.432	6.36142	1078.33	0.004472	9.136	4.568	0.1745	399.27	0.00165584	56128.7	132893	21.5535	9.95081	0.100494	146.22	92.87	12.0371	5.259	5.062	0.470394	0.452773	0.826702	0.795734	1.15127	1.10814	5.16185	1.06744	75	125	226	22.1239	-16.6692	-1.70272	-25.51	10.13	6.24	1213.87
D28N (CDRL)	147.37	6.02e+23	145274	9.83	4.02	9.83e+21	226.525	6.09591	948.865	0.003932	5.558	5.558e+21	128.08	5.04073	536.5	0.0022232	8.96	4.48	0.3145	376.637	0.00156074	56174.1	133118	21.5466	9.94609	0.100542	145.33	94.77	14.8649	5.272	5.102	0.948543	0.917956	1.04588	1.01215	1.17679	1.13884	5.16219	0.992554	76	124	226	21.2389	-18.683	-1.53964	-34.41	9.3	7.58	1062.51
D56N (CDRL)	98.4	6.02e+23	145274	10.28	1.95	1.028e+22	236.895	6.18755	992.303	0.004112	7.935	7.935e+21	182.856	5.67592	765.946	0.003174	9.71	4.855	0.2975	479.354	0.00198639	56151	133068	21.5431	9.94367	0.100567	114.26	263.87	17.064	5.243	5.068	0.660744	0.638689	0.923727	0.892895	1.07992	1.04387	5.16219	1.01199	76	124	226	21.2389	-21.7491	-1.37101	-65.5	7.99	7.61	1136.34
R53G (CDRL)	135.33	6.02e+23	145078	28.23	7.56	2.823e+22	649.66	8.66088	2721.29	0.011292	26.02	2.602e+22	598.801	8.4287	2508.25	0.010408	8.872	4.436	0.2585	365.648	0.00151726	56493.1	132887	21.6941	10.0475	0.099527	110.8	269.73	20.3242	5.3	5.108	0.203689	0.196311	0.628804	0.606024	1.19477	1.15149	5.1616	1.45071	76	123	226	20.7965	-25.4732	-2.39058	-95.5	8.16	4.93	1256.43
ϕ (nm3/g) at x mg/mL
Concentration (mg/mL)	1	5	10	15		20	50	75	100
WT	0.003312	0.01656	0.03312	0.04968		0.06624	0.1656	0.2484	0.3312
D17N (FWRL)	0.003376	0.01688	0.03376	0.05064		0.06752	0.1688	0.2532	0.3376
D70N (FWRL)	0.003544	0.01772	0.03544	0.05316		0.07088	0.1772	0.2658	0.3544
K42E (FWRL)	0.0032	0.016	0.032	0.048		0.064	0.16	0.24	0.32
V5Q (FWRH)	0.003024	0.01512	0.03024	0.04536		0.06048	0.1512	0.2268	0.3024
W32Q (CDRH)	0.004672	0.02336	0.04672	0.07008		0.09344	0.2336	0.3504	0.4672
D28N (CDRL)	0.003932	0.01966	0.03932	0.05898		0.07864	0.1966	0.2949	0.3932
D56N (CDRL)	0.004112	0.02056	0.04112	0.06168		0.08224	0.2056	0.3084	0.4112
R53G (CDRL)	0.011292	0.05646	0.11292	0.16938		0.22584	0.5646	0.8469	1.1292
[truncated: 17 more columns]

## Sheet: Table X
Table X Interpolated/extrapolated results for viscosity prediction at 180 mg/mL per concentration regime
Molecule	Concentration regime	N	Growth exponential					3-parameter exponential					Modified Ross-Minton					Tomar					Average knee (cP)
			Viscosity prediction (cP) at 180 mg/mL	R2	SSE	RMSE	Knee of curve (cP)	Viscosity prediction (cP) at 180 mg/mL	R2	SSE	RMSE	Knee of curve (cP)	Viscosity prediction (cP) at 180 mg/mL	R2	SSE	RMSE	Knee of curve (cP)	Viscosity prediction (cP) at 180 mg/mL	R2	SSE	RMSE	Knee of curve (cP)
WT	<120 mg/mL (high)	14	47.69 (43.12-51.9)	0.975	3.46	0.516	177.09	41.23 (37.7-44.76)	0.973746	3.92507	0.529492	187.33	154.59 (141.85-167.33)	0.981777	2.59657	0.430662	140.61	59.4 (53.31-65.49)	0.977096	12.1568	0.931848	187.33	173.09
	>120 mg/mL (ultra-high)	32	81.24 (65.36-97.12)	0.9099	66349	46.26	153.66	65.29 (48.78-81.80)	0.905057	70900	47.0853	160.83	47.63 (25.38-69.88)	0.865204	109000	58.4226	172.46	102.5 (66.85-138.15)	0.892392	921000	169.67	160.83	161.95
D17N (FWRL)	<120 mg/mL (high)	7	2442.88 (1831.02-3054.74)	0.957844	19.3491	1.66258	99.76	86.43 (64.72-108.14)	0.847648	82.2973	3.42881	148.93	Too high*	0.991294	3.0035	0.655035	97.38	139.72 (96.5-182.94)	0.865994	48.6353	2.63589	148.93	123.75
	>120 mg/mL (ultra-high)	21	90.89 (76.96-104.82)	0.817111	20293.3	31.3528	152.19	79.34 (59.58-99.1)	0.766901	33874.1	40.1628	152.49	94.22 (80.22-108.22)	0.825865	19592.7	30.5448	146.32	126.74 (73.36-180.12)	0.733212	270132	113.417	152.49	150.87
D70N (FWRL)	<120 mg/mL (high)	6	18.26 (17.32-19.2)	0.998	0.0467626	0.0882823	262.53	16.8 (15.86-17.74)	0.99748	0.132898	0.148828	275.31	19.76 (18.93-20.59	0.998809	0.0437511	0.0853923	239.56	20.97 (20.08-21.86)	0.999005	0.29733	0.22261	275.31	263.18
	>120 mg/mL (ultra-high)	16	77.52 (69.4-85.64)	0.97265	3279.98	14.3178	155.26	69.24 (61.26-77.22)	0.971821	3779.53	15.3695	158.75	77.88 (69.74-86.02)	0.972653	3278.04	14.3135	154.61	107.72 (90.33-125.11)	0.967472	102405	80.002	158.75	156.84
K42E (FWRL)	<120 mg/mL (high)	7	4228.5 (3803.84-4653.16)	0.992953	20.1243	1.69555	95.09	121.63 (99.83-143.43)	0.862178	483.951	8.3148	135.82	Too high*	0.999429	1.60835	0.479337	98.1	199.84 (155.92-243.76)	0.886957	294.727	6.48875	135.82	116.21
	>120 mg/mL (ultra-high)	13	17023.12 (15575.1-18471.2)	0.983968	8722.68	25.9032	147.88	166.9 (146.25-187.55)	0.495844	312234	154.977	125.94	Too high*	0.989638	4930.23	19.4743	142.94	294.29 (246.69-341.89)	0.524109	242626	136.615	125.94	135.68
V5Q (FWRH)	<120 mg/mL (high)	9	245.03 (226.15-281.91)	0.984781	4.53	0.709763	115.6	44.54 (40.19-48.89)	0.974352	25.3178	1.67723	136.72	Too high*	0.993014	2.2433	0.499255	100.39	193.43 (171.29-215.57)	0.981136	5.67715	0.794225	136.72	122.36
	>120 mg/mL (ultra-high)	17	80.76 (60.84-100.68)	0.789482	23642.6	37.2926	150.69	80.42 (65.63-95.21)	0.753608	35373.7	45.6159	152.64	79.76 (60.35-99.17)	0.794682	22869.7	36.678	153.07	124.59 (94.07-155.11)	0.765526	32198.5	43.5205	152.64	152.26
W32Q (CDRH)	<120 mg/mL (high)	10	13.02 (8.81-17.23)	0.55207	2.5	0.499941	334.17	19.62 (11-28.24)	0.537717	2.72949	0.522445	261.53	24.49 (12.52-36.46)	0.527459	3.36028	0.579679	230.96	24.67 (12.32-36.66)	0.528144	3.204	0.566039	261.53	272.05
	>120 mg/mL (ultra-high)	17	63.16 (49.04-77.28)	0.986054	13018.7	27.6732	157.02	92.87 (74.24-111.5)	0.946879	153705	95.0867	146.22	70.02 (56.39-83.65)	0.988515	10492	24.843	156.86	148.81 (118.65-178.97)	0.966873	145419	92.4883	146.22	151.58
D28N (CDRL)	<120 mg/mL (high)	11	89.38 (73.49-105.27)	0.941677	3.70857	0.58064	147.52	51.77 (43.62-59.92)	0.927165	5.8627	0.73005	174.33	Too high*	0.991324	0.785979	0.267306	97.12	76.42 (62.88-89.96)	0.936948	3.85371	0.591893	174.33	148.33
	>120 mg/mL (ultra-high)	15	95.98 (92.37-99.59)	0.997007	442.979	5.43433	144.75	94.77 (91.2-98.34)	0.996709	938.021	7.90789	145.33	76.21 (66.69-85.73)	0.98204	6374.58	20.6148	154.06	153.64 (143.25-164.03)	0.995586	112054	86.4308	145.33	147.37
D56N (CDRL)	<120 mg/mL (high)	12	62.2 (46.11-78.29)	0.840853	20.3096	1.30095	163.47	24.08 (20.26-27.9)	0.790866	40.8091	1.84412	237.42	892.43 (675.94-1108.92)	0.877582	16.2775	1.16467	126.5	31.2 (25.48-36.92)	0.807313	32.6328	1.64906	237.42	191.2
	>120 mg/mL (ultra-high)	15	481.55 (385.52-577.58)	0.8127	127190	89.1592	84.48	263.87 (228.28-299.46)	0.802196	255399	126.342	114.26	491.72 (391.07-592.37)	0.823731	116919	85.4834	80.58	503.71 (377.53-629.89)	0.786643	146776	95.7784	114.26	98.4
R53G (CDRL)	<120 mg/mL (high)	10	208.26 (143.97-272.55)	0.824757	65.2079	2.55358	118.45	113.15 (85.43-140.45)	0.818925	80.954	2.84524	138.39	Too high*	0.994817	9.97541	0.99877	90.61	178.38 (124.89-231.87)	0.823018	65.6022	2.56129	138.39	121.46
	>120 mg/mL (ultra-high)	13	41.26 (-72.12-154.64)	0.920265	370684	168.861	165.11	269.73 (203.71-389.75)	0.839571	1.22404e+06	306.85	110.8	79.43 (-24.96-183.82)	0.930046	322651	157.541	154.62	486.36 (282.4-690.32)	0.856802	1.3732e+06	325.009	110.8	135.33
Average R2				0.903171					0.844926					0.918215					0.849679

## Sheet: Table Y
Table Y Percentage differences viscosity predicted at 180 mg/mL between concentration regime, use of model trained on data from only high concentration data (parameters in Supplementary Table S2) to predict ultra-high viscosities to determine uncertainty and accuracy between concentration regimes.
Molecule	Growth exponential					3-parameter exponential					Modified Ross-Minton					Tomar
	% difference in η between conc. regime	High concentration model prediction at 180 mg/mL	R2	SSE	RMSE	% difference in η between conc. regime	High concentration model prediction at 180 mg/mL	R2	SSE	RMSE	% difference in η between conc. regime	High concentration model prediction at 180 mg/mL	R2	SSE	RMSE	% difference in η between conc. regime	High concentration model prediction at 180 mg/mL	R2	SSE	RMSE
WT	0.52	47.69 (34.77- 54.97)	0.910569	210731	81.1502	0.45	41.23 (33.57-48.89)	0.912184	329396	101.458	-1.06	154.59 (-5.82E+04-5.85E+04)	0.332609	1050000000000	181079	0.53	59.4 (45.66-73.14)	0.908258	97400	55.1712
D17N (FWRL)	-1.86	2442.88 (-2.85E+05-2.89E+05)	0.482406	1.46473e+10	26410	-0.09	86.43 (63.43-109.43)	0.761845	45449.5	46.5216	-	Overpredictive	-	-	-	-0.1	139.72 (72.37-207.07)	0.72714	401168	138.214
D70N (FWRL)	1.24	18.26 (16.4-20.12)	0.955249	132439	90.9805	1.22	16.8 (15.07-18.53)	0.950727	138251	92.9554	1.19	19.76 (17.79-21.73)	0.965341	123005	87.6803	1.35	20.97 (13.28-28.66)	0.961585	121423	87.1145
K42E (FWRL)	1.2	4228.5 (-519.66-8976.66)	0.718382	3.54161e+06	521.95	0.31	121.63 (106.94-136.32)	0.472185	344208	162.719	-	Overpredictive	-	-	-	0.38	199.84 (173.2-226.5)	0.498573	290059	149.373
V5Q (FWRH)	1.01	245.03 (119.65-370.41)	0.778963	358053	145.127	0.57	44.54 (21.26-65.80)	0.762332	29101.9	41.3748	-	Overpredictive	-	-	-	-0.43	193.43 (119.49-267.37)	0.773072	146923	92.9651
W32Q (CDRH)	1.32	13.02 (10.49-15.55)	0.743224	980276	240.132	1.3	19.62 (15.61-23.63)	0.806997	917344	232.296	0.96	24.49 (19.39-29.59)	0.845856	860056	224.926	1.43	24.67 (19.54-29.8)	0.843441	860379	224.968
D28N (CDRL)	0.07	89.38 (86.12-92.64)	0.996883	1939.31	11.3704	0.59	51.77 (49.07-54.47)	0.988784	57878	62.1171	-	Overpredictive	-	-	-	0.67	76.42 (73.45-79.39)	0.995578	13885.5	30.4253
D56N (CDRL)	1.54	62.2 (56.22-68.18)	0.817187	623777	203.924	1.67	24.08 (21.76-26.4)	0.800253	719005	218.938	-0.58	892.43 (-543.9-2328.8)	0.459106	7.77583e+06	719.992	1.77	31.2 (28.2-34.2)	0.808517	700715	216.135
R53G (CDRL)	-1.34	208.26 (138.55-277.97)	0.835035	1.87776e+06	380.057	0.82	113.15 (79.33-146.97)	0.80781	3.47086e+06	516.71	-	Overpredictive	-	-	-	0.93	178.38 (121.11-235.65)	0.826612	2.37831e+06	427.723

## Sheet: Rankings
RANKINGS	Extrapolated/interpolated viscosities 180 mg/mL
Growth exponential				3-parameter exponential				Modified Ross-Minton				Tomar
High concentration		Ultra-high concentration viscosity		High concentration		Ultra-high concentration viscosity		High concentration		Ultra-high concentration viscosity		High concentration		Ultra-high concentration viscosity
W32Q (CDRH)	13.02	R53G (CDRL)	41.26	D70N (FWRL)	16.8	WT	65.29	D70N (FWRL)	19.76	WT	47.63	D70N (FWRL)	20.97	WT	102.5
D70N (FWRL)	18.26	W32Q (CDRH)	63.16	W32Q (CDRH)	19.62	D70N (FWRL)	69.24	W32Q (CDRH)	24.49	W32Q (CDRH)	70.02	W32Q (CDRH)	24.67	D70N (FWRL)	107.72
WT	47.69	D70N (FWRL)	77.52	D56N (CDRL)	24.08	D17N (FWRL)	79.34	WT	154.59	D28N (CDRL)	76.21	D56N (CDRL)	31.2	V5Q (FWRH)	124.59
D56N (CDRL)	62.2	V5Q (FWRH)	80.76	WT	41.23	V5Q (FWRH)	80.42	D56N (CDRL)	892.43	D70N (FWRL)	77.88	WT	59.4	D17N (FWRL)	126.74
D28N (CDRL)	89.38	WT	81.24	V5Q (FWRH)	44.54	W32Q (CDRH)	92.87	D17N (FWRL)	Overpredictive	R53G (CDRL)	79.43	D28N (CDRL)	76.42	W32Q (CDRH)	148.81
R53G (CDRL)	208.26	D17N (FWRL)	90.89	D28N (CDRL)	51.77	D28N (CDRL)	94.77	V5Q (FWRH)	Overpredictive	V5Q (FWRH)	79.76	D17N (FWRL)	139.72	D28N (CDRL)	153.64
V5Q (FWRH)	245.03	D28N (CDRL)	95.98	D17N (FWRL)	86.43	K42E (FWRL)	166.9	D28N (CDRL)	Overpredictive	D17N (FWRL)	94.22	R53G (CDRL)	178.38	K42E (FWRL)	294.29
D17N (FWRL)	2442.88	D56N (CDRL)	481.55	R53G (CDRL)	113.15	D56N (CDRL)	263.87	K42E (FWRL)	Overpredictive	D56N (CDRL)	491.72	V5Q (FWRH)	193.43	R53G (CDRL)	486.36
K42E (FWRL)	4228.5	K42E (FWRL)	17023.1	K42E (FWRL)	121.63	R53G (CDRL)	269.73	R53G (CDRL)	Overpredictive	K42E (FWRL)	Too high	K42E (FWRL)	199.84	D56N (CDRL)	503.71
